# Supplementary material for: PRINCESS: comprehensive detection of haplotype resolved SNVs, SVs, and methylation
Source: Genome Biol. 2021 Sep 14;22:268. doi: 10.1186/s13059-021-02486-w (PMC8442460; doi:10.1186/s13059-021-02486-w)
Supplement: Supplementary file 2 — Additional file 2: Table S1. PacBio HiFi data with different insert size SNVs and indels calling benchmark with and without filtering. [file 13059_2021_2486_MOESM2_ESM.xlsx]

## Sheet: TableS17_HiFi_SNVs_before_after
	Insert size	SNV Classification	Before filter			After filter
			Precision	Sensitivity	F-measure	Precision	Sensitivity	F-measure
	15Kb	Overall	0.891782	0.989695	0.938191	0.979263	0.972875	0.976059
		SNV	0.991446	0.998208	0.994815	0.998263	0.992376	0.995311
		Indel	0.525037	0.934324	0.672286	0.854279	0.845204	0.849717
		Insert	0.764267	0.921846	0.835693	0.948734	0.817007	0.877957
		Delete	0.401134	0.947475	0.563639	0.781027	0.874881	0.825294
	19Kb	Overall	0.896555	0.926002	0.911041	0.898617	0.925866	0.912038
		SNV	0.984749	0.98458	0.984665	0.984806	0.984575	0.984691
		Indel	0.433618	0.541765	0.481696	0.439373	0.540768	0.484826
		Insert	0.31483	0.571071	0.405893	0.320293	0.570979	0.410381
		Delete	0.749441	0.516628	0.611629	0.753411	0.51471	0.611595
	20Kb	Overall	0.952293	0.984874	0.96831	0.991375	0.962154	0.976546
		SNV	0.988122	0.992645	0.990378	0.997299	0.983145	0.990172
		Indel	0.76136	0.934288	0.839006	0.947476	0.824812	0.881899
		Insert	0.801002	0.922048	0.857273	0.943012	0.80943	0.87113
		Delete	0.725874	0.947742	0.822102	0.952111	0.842127	0.893748
	25Kb	Overall	0.830065	0.964835	0.89239	0.983211	0.860972	0.91804
		SNV	0.958819	0.978656	0.968636	0.994789	0.896735	0.94322
		Indel	0.419582	0.874824	0.567148	0.886499	0.626693	0.734292
		Insert	0.481456	0.858211	0.616856	0.873473	0.604553	0.714549
		Delete	0.37199	0.89363	0.52531	0.898781	0.651712	0.755562
