# Supplementary material for: PRINCESS: comprehensive detection of haplotype resolved SNVs, SVs, and methylation
Source: Genome Biol. 2021 Sep 14;22:268. doi: 10.1186/s13059-021-02486-w (PMC8442460; doi:10.1186/s13059-021-02486-w)
Supplement: Supplementary file 3 — Additional file 3: Table S2. Table of SNVs and indels benchmarking using PRINCESS filter. [file 13059_2021_2486_MOESM3_ESM.xlsx]

## Sheet: TableS1_SNVsBenchmark first pea
			CLR						ONT						CCS
Coverage	Supporting reads	SNV Classification	NGMLR			Minimap2			NGMLR			Minimap2			NGMLR			Minimap2
			Precision	Sensitivity	F-measure	Precision	Sensitivity	F-measure	Precision	Sensitivity	F-measure	Precision	Sensitivity	F-measure	Precision	Sensitivity	F-measure	Precision	Sensitivity	F-measure
5X	2	Overall	0.938723	0.000724	0.001447	0.897843	0.000901	0.0018	0.85561	0.013169	0.025938	0.863922	0.023462	0.045684	0.948974	0.43403	0.595636	0.949933	0.434127	0.595916
		SNV	0.942058	0.000784	0.001567	0.896321	0.000967	0.001932	0.868135	0.014999	0.029489	0.864921	0.026698	0.051796	0.969219	0.469731	0.632784	0.966613	0.470864	0.633253
		Indel	0.889535	0.000329	0.000658	0.919149	0.000465	0.000929	0.385164	0.001162	0.002317	0.792553	0.002244	0.004476	0.71845	0.200244	0.313195	0.744651	0.193251	0.306865
		Insert	0.825	0.000142	0.000285	0.813953	0.000151	0.000302	0.831897	0.000832	0.001663	0.923513	0.001406	0.002808	0.737475	0.169752	0.275979	0.739087	0.16799	0.273756
		Delete	0.909091	0.000521	0.001042	0.942708	0.000786	0.001571	0.296581	0.001507	0.002998	0.744548	0.003113	0.006201	0.705113	0.233176	0.350458	0.748271	0.219889	0.339896
	3	Overall	0.938723	0.000724	0.001447	0.897843	0.000901	0.0018	0.85561	0.013169	0.025938	0.863922	0.023462	0.045684	0.947803	0.412479	0.574806	0.948829	0.412843	0.575348
		SNV	0.942058	0.000784	0.001567	0.896321	0.000967	0.001932	0.868135	0.014999	0.029489	0.864921	0.026698	0.051796	0.968868	0.44541	0.610267	0.966219	0.446753	0.610997
		Indel	0.889535	0.000329	0.000658	0.919149	0.000465	0.000929	0.385164	0.001162	0.002317	0.792553	0.002244	0.004476	0.716851	0.196832	0.308858	0.743164	0.190504	0.303268
		Insert	0.825	0.000142	0.000285	0.813953	0.000151	0.000302	0.831897	0.000832	0.001663	0.923513	0.001406	0.002808	0.738117	0.168907	0.274906	0.73961	0.167136	0.272657
		Delete	0.909091	0.000521	0.001042	0.942708	0.000786	0.001571	0.296581	0.001507	0.002998	0.744548	0.003113	0.006201	0.701712	0.22714	0.343192	0.745234	0.215205	0.333968
	5	Overall	0.938723	0.000724	0.001447	0.897843	0.000901	0.0018	0.856593	0.013041	0.025691	0.864803	0.023282	0.045344	0.952271	0.265948	0.415779	0.953828	0.266657	0.416793
		SNV	0.942058	0.000784	0.001567	0.896321	0.000967	0.001932	0.869242	0.014853	0.029208	0.865807	0.026493	0.051413	0.980165	0.283679	0.440011	0.976908	0.284846	0.441082
		Indel	0.889535	0.000329	0.000658	0.919149	0.000465	0.000929	0.38467	0.001155	0.002304	0.793103	0.002227	0.004441	0.703893	0.149829	0.247068	0.734068	0.147391	0.245491
		Insert	0.825	0.000142	0.000285	0.813953	0.000151	0.000302	0.831897	0.000832	0.001663	0.923513	0.001406	0.002808	0.756401	0.13781	0.233144	0.765611	0.136088	0.231098
		Delete	0.909091	0.000521	0.001042	0.942708	0.000786	0.001571	0.295533	0.001494	0.002972	0.744748	0.003079	0.006132	0.664752	0.163603	0.262582	0.708036	0.159511	0.260365
	10	Overall	0.876138	0.000274	0.000548	0.794208	0.000367	0.000734	0.844459	0.001451	0.002898	0.874293	0.003299	0.006573	0.946708	0.017114	0.03362	0.937771	0.01741	0.034185
		SNV	0.879664	0.000309	0.000619	0.792929	0.000412	0.000824	0.874104	0.00164	0.003274	0.876321	0.003727	0.007422	0.976016	0.018065	0.035474	0.960537	0.018328	0.03597
		Indel	0.730769	4.1e-05	8.2e-05	0.846154	7.1e-05	0.000142	0.311321	0.000213	0.000426	0.784247	0.000493	0.000985	0.713419	0.010877	0.021427	0.750106	0.011386	0.022432
		Insert	0.375	1.3e-05	2.6e-05	0.727273	3.5e-05	6.9e-05	0.796296	0.000185	0.000371	0.907216	0.00038	0.000759	0.82518	0.0104	0.020542	0.857384	0.010941	0.021606
		Delete	0.888889	6.9e-05	0.000139	0.892857	0.000109	0.000217	0.212121	0.000243	0.000486	0.723077	0.000612	0.001223	0.634879	0.011475	0.022542	0.671166	0.011876	0.023339
10X	2	Overall	0.991703	0.021913	0.042878	0.988761	0.025848	0.050379	0.746187	0.329664	0.457296	0.756042	0.360679	0.488374	0.991094	0.647504	0.783276	0.99165	0.650844	0.785889
		SNV	0.994554	0.024507	0.047836	0.990769	0.0287	0.055784	0.779647	0.37006	0.501895	0.759315	0.404631	0.527932	0.996007	0.700545	0.822548	0.995393	0.703231	0.824187
		Indel	0.906412	0.004897	0.009742	0.938683	0.007148	0.014187	0.286429	0.06486	0.105769	0.652969	0.072448	0.130425	0.92151	0.299882	0.452506	0.93867	0.307304	0.463023
		Insert	0.927757	0.003157	0.006292	0.921028	0.004326	0.008611	0.587655	0.057012	0.103939	0.766154	0.063611	0.11747	0.95488	0.256453	0.404318	0.969713	0.27422	0.427539
		Delete	0.896632	0.006704	0.013309	0.946531	0.01007	0.019927	0.20454	0.073492	0.108131	0.585536	0.082161	0.144102	0.898158	0.346967	0.500562	0.914969	0.34318	0.499144
	3	Overall	0.991703	0.021913	0.042878	0.988761	0.025848	0.050379	0.746187	0.329663	0.457295	0.756043	0.360678	0.488373	0.991097	0.647092	0.782975	0.99165	0.650437	0.785593
		SNV	0.994554	0.024507	0.047836	0.990769	0.0287	0.055784	0.779647	0.370059	0.501894	0.759316	0.40463	0.527932	0.996012	0.70007	0.822222	0.995396	0.702763	0.823866
		Indel	0.906412	0.004897	0.009742	0.938683	0.007148	0.014187	0.286429	0.06486	0.105769	0.652969	0.072448	0.130425	0.92151	0.299882	0.452506	0.93867	0.307304	0.463023
		Insert	0.927757	0.003157	0.006292	0.921028	0.004326	0.008611	0.587655	0.057012	0.103939	0.766154	0.063611	0.11747	0.95488	0.256453	0.404318	0.969713	0.27422	0.427539
		Delete	0.896632	0.006704	0.013309	0.946531	0.01007	0.019927	0.20454	0.073492	0.108131	0.585536	0.082161	0.144102	0.898158	0.346967	0.500562	0.914969	0.34318	0.499144
	5	Overall	0.991703	0.021913	0.042878	0.988761	0.025848	0.050379	0.748189	0.327007	0.455104	0.757868	0.358517	0.486765	0.99128	0.630149	0.770498	0.991821	0.633668	0.773288
		SNV	0.994554	0.024507	0.047836	0.990769	0.0287	0.055784	0.782136	0.367008	0.499589	0.761214	0.402151	0.526271	0.996336	0.680883	0.808944	0.995686	0.683751	0.810749
		Indel	0.906412	0.004897	0.009742	0.938683	0.007148	0.014187	0.286485	0.064791	0.105681	0.653247	0.072375	0.130312	0.921193	0.297645	0.449918	0.938325	0.305243	0.460638
		Insert	0.927757	0.003157	0.006292	0.921028	0.004326	0.008611	0.58778	0.056986	0.103898	0.766372	0.06359	0.117435	0.954881	0.255544	0.403187	0.969638	0.273246	0.426346
		Delete	0.896632	0.006704	0.013309	0.946531	0.01007	0.019927	0.204515	0.073379	0.108006	0.585762	0.082035	0.143915	0.897475	0.34337	0.496703	0.914295	0.340001	0.495675
	10	Overall	0.992	0.017333	0.034071	0.988451	0.021149	0.041412	0.797641	0.186955	0.302912	0.814216	0.224252	0.351652	0.990755	0.380946	0.5503	0.991324	0.384784	0.554383
		SNV	0.994009	0.019542	0.038331	0.989691	0.023719	0.046328	0.844309	0.209227	0.335351	0.819673	0.250953	0.38426	0.997099	0.410053	0.581122	0.996332	0.413081	0.584025
		Indel	0.909278	0.002847	0.005675	0.945523	0.004295	0.00855	0.27974	0.04095	0.071443	0.665821	0.049154	0.09155	0.909014	0.190167	0.314534	0.927906	0.199221	0.328017
		Insert	0.928044	0.002169	0.004328	0.935081	0.00323	0.006438	0.585244	0.035875	0.067606	0.77011	0.043601	0.082529	0.953629	0.166224	0.283102	0.969431	0.181075	0.305152
		Delete	0.898138	0.003561	0.007093	0.951908	0.005415	0.010768	0.19906	0.046521	0.075417	0.60119	0.0553	0.101283	0.877278	0.216411	0.347178	0.895785	0.219048	0.352017
25X	2	Overall	0.96763	0.699893	0.812267	0.960888	0.719699	0.822986	0.841149	0.767863	0.802837	0.908497	0.78894	0.844508	0.968137	0.962088	0.965103	0.972709	0.969598	0.971151
		SNV	0.978066	0.786117	0.87165	0.967942	0.803213	0.877917	0.928694	0.85218	0.888793	0.920872	0.874495	0.897085	0.99781	0.989018	0.993395	0.997646	0.991588	0.994608
		Indel	0.68802	0.135184	0.225969	0.785556	0.172005	0.282217	0.246887	0.217746	0.231402	0.678881	0.227869	0.341209	0.780821	0.788818	0.784799	0.812959	0.825651	0.819256
		Insert	0.723998	0.101244	0.177646	0.783916	0.12747	0.219283	0.582065	0.187789	0.283964	0.775577	0.201951	0.320459	0.898818	0.754227	0.820199	0.928927	0.796296	0.857513
		Delete	0.668227	0.170841	0.272113	0.786522	0.218783	0.342339	0.172098	0.25032	0.203967	0.617823	0.256531	0.362532	0.698206	0.831092	0.758876	0.727527	0.856553	0.786785
	3	Overall	0.96763	0.699892	0.812267	0.960888	0.719699	0.822986	0.841149	0.767863	0.802837	0.908497	0.78894	0.844508	0.968144	0.962088	0.965106	0.972709	0.969598	0.971151
		SNV	0.978066	0.786117	0.871649	0.967942	0.803213	0.877917	0.928694	0.85218	0.888793	0.920872	0.874495	0.897085	0.997818	0.989018	0.993399	0.997646	0.991588	0.994608
		Indel	0.68802	0.135184	0.225969	0.785556	0.172005	0.282217	0.246887	0.217746	0.231402	0.678881	0.227869	0.341209	0.780821	0.788818	0.784799	0.812959	0.825651	0.819256
		Insert	0.723998	0.101244	0.177646	0.783916	0.12747	0.219283	0.582065	0.187789	0.283964	0.775577	0.201951	0.320459	0.898818	0.754227	0.820199	0.928927	0.796296	0.857513
		Delete	0.668227	0.170841	0.272113	0.786522	0.218783	0.342339	0.172098	0.25032	0.203967	0.617823	0.256531	0.362532	0.698206	0.831092	0.758876	0.727527	0.856553	0.786785
	5	Overall	0.967672	0.699826	0.812237	0.960903	0.719672	0.822974	0.841151	0.767861	0.802837	0.908497	0.788939	0.844508	0.96815	0.962073	0.965102	0.972709	0.969584	0.971144
		SNV	0.978111	0.786041	0.87162	0.967958	0.803182	0.877905	0.928697	0.852178	0.888793	0.920872	0.874494	0.897084	0.997825	0.989003	0.993395	0.997647	0.991574	0.994601
		Indel	0.688039	0.135181	0.225967	0.785552	0.172001	0.282211	0.246887	0.217746	0.231402	0.678881	0.227869	0.341209	0.780819	0.788803	0.784791	0.812956	0.825639	0.819248
		Insert	0.72402	0.101244	0.177647	0.783916	0.12747	0.219283	0.582065	0.187789	0.283964	0.775577	0.201951	0.320459	0.898822	0.754227	0.820201	0.928927	0.796296	0.857513
		Delete	0.668244	0.170837	0.272109	0.786515	0.218774	0.342327	0.172098	0.25032	0.203967	0.617823	0.256531	0.362532	0.698199	0.831062	0.758859	0.727521	0.856527	0.786771
	10	Overall	0.970578	0.672082	0.794209	0.962962	0.701658	0.811801	0.841402	0.766391	0.802147	0.908705	0.7882	0.844173	0.968199	0.960551	0.96436	0.972753	0.968151	0.970447
		SNV	0.981196	0.754593	0.853103	0.97007	0.782885	0.866483	0.929114	0.850526	0.888085	0.921097	0.873665	0.896754	0.997841	0.98741	0.992598	0.997657	0.990088	0.993858
		Indel	0.690266	0.131688	0.221179	0.787585	0.168959	0.27823	0.246821	0.217463	0.231214	0.678891	0.227716	0.341039	0.781069	0.787739	0.78439	0.813196	0.824556	0.818836
		Insert	0.723341	0.098896	0.174003	0.784436	0.12568	0.21665	0.582095	0.187549	0.283693	0.775517	0.201822	0.32029	0.89914	0.753212	0.819732	0.929197	0.795224	0.857006
		Delete	0.671873	0.166152	0.266419	0.789455	0.214437	0.337264	0.172038	0.249991	0.203816	0.617866	0.256353	0.362362	0.698405	0.829939	0.758512	0.727746	0.855439	0.786443
50X	2	Overall	0.981196	0.856253	0.913694	0.98083	0.867126	0.92048
		SNV	0.993986	0.949789	0.971385	0.989059	0.955691	0.972089
		Indel	0.715958	0.246864	0.367137	0.829701	0.286292	0.425695
		Insert	0.724272	0.197828	0.310772	0.802977	0.233381	0.36165
		Delete	0.710532	0.298917	0.420804	0.849071	0.342787	0.488398
	3	Overall	0.979396	0.856253	0.913694	0.98083	0.867126	0.92048
		SNV	0.993986	0.949789	0.971385	0.989059	0.955691	0.972089
		Indel	0.715958	0.246864	0.367137	0.829701	0.286292	0.425695
		Insert	0.724272	0.197828	0.310772	0.802977	0.233381	0.36165
		Delete	0.710532	0.298917	0.420804	0.849071	0.342787	0.488398
	5	Overall	0.979397	0.856252	0.913694	0.98083	0.867126	0.92048
		SNV	0.993988	0.949788	0.971386	0.989059	0.955691	0.972089
		Indel	0.715956	0.246861	0.367135	0.829701	0.286292	0.425695
		Insert	0.724272	0.197828	0.310772	0.802977	0.233381	0.36165
		Delete	0.710529	0.298913	0.4208	0.849071	0.342787	0.488398
	10	Overall	0.979445	0.856131	0.913646	0.980832	0.867104	0.920468
		SNV	0.99404	0.949651	0.971339	0.989061	0.955666	0.972076
		Indel	0.71596	0.246844	0.367116	0.829704	0.286287	0.425691
		Insert	0.724275	0.197819	0.310761	0.802974	0.233377	0.361645
		Delete	0.710533	0.298887	0.420775	0.849079	0.342782	0.488395
Full data 95X CLR 53X ONT 32X CCS	2	Overall	0.98673	0.88746	0.934466	0.990347	0.895723	0.940661	0.844931	0.853194	0.849043	0.962187	0.878754	0.91858	0.975172	0.964971	0.970044	0.979263	0.972875	0.976059
		SNV	0.997073	0.976733	0.986798	0.995644	0.979178	0.987342	0.966149	0.941029	0.953424	0.979027	0.965265	0.972097	0.998261	0.990223	0.994226	0.998263	0.992376	0.995311
		Indel	0.812457	0.307087	0.445708	0.901904	0.348403	0.502639	0.228179	0.283376	0.2528	0.712898	0.311396	0.433457	0.823618	0.802215	0.812776	0.854279	0.845204	0.849717
		Insert	0.811928	0.254629	0.387678	0.870424	0.294332	0.43991	0.611293	0.243751	0.348528	0.832132	0.278929	0.417809	0.92197	0.767593	0.837729	0.948734	0.817007	0.877957
		Delete	0.81283	0.363244	0.502104	0.92631	0.406765	0.565296	0.1552	0.326335	0.210357	0.638917	0.34758	0.450229	0.751274	0.844801	0.795297	0.781027	0.874881	0.825294
	3	Overall	0.98673	0.88746	0.934466	0.990347	0.895723	0.940661	0.844931	0.853194	0.849043	0.962187	0.878754	0.91858	0.975172	0.964971	0.970044	0.979263	0.972875	0.976059
		SNV	0.997073	0.976733	0.986798	0.995644	0.979178	0.987342	0.966149	0.941029	0.953424	0.979027	0.965265	0.972097	0.998261	0.990223	0.994226	0.998263	0.992376	0.995311
		Indel	0.812457	0.307087	0.445708	0.901904	0.348403	0.502639	0.228179	0.283376	0.2528	0.712898	0.311396	0.433457	0.823618	0.802215	0.812776	0.854279	0.845204	0.849717
		Insert	0.811928	0.254629	0.387678	0.870424	0.294332	0.43991	0.611293	0.243751	0.348528	0.832132	0.278929	0.417809	0.92197	0.767593	0.837729	0.948734	0.817007	0.877957
		Delete	0.81283	0.363244	0.502104	0.92631	0.406765	0.565296	0.1552	0.326335	0.210357	0.638917	0.34758	0.450229	0.751274	0.844801	0.795297	0.781027	0.874881	0.825294
	5	Overall	0.98673	0.88746	0.934466	0.990347	0.895723	0.940661	0.844931	0.853194	0.849043	0.962187	0.878754	0.91858	0.97518	0.964967	0.970047	0.979263	0.972873	0.976058
		SNV	0.997073	0.976733	0.986798	0.995644	0.979178	0.987342	0.966149	0.941029	0.953424	0.979027	0.965265	0.972097	0.998271	0.99022	0.994229	0.998263	0.992373	0.995309
		Indel	0.812457	0.307087	0.445708	0.901904	0.348403	0.502639	0.228179	0.283376	0.2528	0.712898	0.311396	0.433457	0.823619	0.802211	0.812774	0.854279	0.8452	0.849715
		Insert	0.811928	0.254629	0.387678	0.870424	0.294332	0.43991	0.611293	0.243751	0.348528	0.832132	0.278929	0.417809	0.921975	0.767593	0.837731	0.948734	0.817007	0.877957
		Delete	0.81283	0.363244	0.502104	0.92631	0.406765	0.565296	0.1552	0.326335	0.210357	0.638917	0.34758	0.450229	0.751272	0.844792	0.795292	0.781025	0.874873	0.82529
	10	Overall	0.986731	0.88746	0.934466	0.990347	0.895723	0.940661	0.844932	0.853194	0.849043	0.962187	0.878754	0.91858	0.97519	0.964818	0.969976	0.979269	0.972755	0.976001
		SNV	0.997074	0.976732	0.986798	0.995644	0.979178	0.987342	0.966151	0.941028	0.953424	0.979027	0.965265	0.972097	0.998278	0.990063	0.994153	0.998265	0.992249	0.995248
		Indel	0.812457	0.307087	0.445708	0.901904	0.348403	0.502639	0.228179	0.283376	0.2528	0.712898	0.311396	0.433457	0.823646	0.802113	0.812737	0.854309	0.845127	0.849693
		Insert	0.811928	0.254629	0.387678	0.870424	0.294332	0.43991	0.611293	0.243751	0.348528	0.832132	0.278929	0.417809	0.922016	0.76753	0.83771	0.948766	0.816973	0.877951
		Delete	0.81283	0.363244	0.502104	0.92631	0.406765	0.565296	0.1552	0.326335	0.210357	0.638917	0.34758	0.450229	0.751286	0.84466	0.795241	0.78105	0.874764	0.825255
			highest F1					No filter
			Read	F1	precision	Sensitive		Read	F1
			CLR	0.940661	0.990347	0.895723		CLR	0.927381
			ONT	0.91858	0.962187	0.849043		ONT	0.845317
			CCS	0.976059	0.979263	0.972875		CCS	0.938191
			highest F1 per converage overall					highest presion in 25x					highest presion in 10x ccs
			aligner	Read	coverage	f1		aligner	Read	coverage	Presision		aligner	Read	coverage	Presision
			ngmlr	clr	5	0.001447		Minimap	CLR	25	0.962962		Minimap	CCS	10	0.991821
			ngmlr	clr	10	0.042878		Minimap	ONT	25	0.908705
			ngmlr	clr	25	0.812267		Minimap	CCS	25	0.972753
			ngmlr	clr	50	0.913694
			ngmlr	clr	full	0.934466
			minimap	clr	5	0.0018		highest F1 in 25x					highest F1 in 10x ccs
			minimap	clr	10	0.050379		aligner	Read	coverage	F1		aligner	Read	coverage	F1
			minimap	clr	25	0.822986		Minimap	CLR	25	0.822986		Minimap	CCS	10	0.785889	0.785889
			minimap	clr	50	0.92048		Minimap	ONT	25	0.844508
			minimap	clr	full	0.940661		Minimap	CCS	25	0.971151
			ngmlr	ccs	5	0.595636
			ngmlr	ccs	10	0.783276
			ngmlr	ccs	25	0.965106
			ngmlr	ccs	32	0.970047
			minimap	ccs	5	0.595916
			minimap	ccs	10	0.785889
			minimap	ccs	25	0.971151
			minimap	ccs	32	0.976059
			ngmlr	ont	5	0.025938
			ngmlr	ont	10	0.457296
			ngmlr	ont	25	0.802837
			ngmlr	ont	53	0.849043
			minimap	ont	5	0.045684
			minimap	ont	10	0.488374
			minimap	ont	25	0.844508
			minimap	ont	53	0.91858
			highest SNVs Minimap2							25x converage SNVs Minimap2
			Aligner	Read	Coverage	F1	Precision	Sensitivity		Aligner	Read	Coverage	F1	Precision	Sensitivity
			minimap	CLR	95	0.987342	0.995644	0.979178		minimap	CLR	25	0.877917	0.97007	0.803213
			minimap	ONT	53	0.972097	0.979027	0.965265		minimap	ONT	25	0.897085	0.921097	0.874495
			minimap	CCS	32	0.995311	0.998265	0.992376		minimap	CCS	25	0.994608	0.997657	0.991588
										minimap	CCS	10	0.824187	0.995393	0.703231
