# Supplementary material for: PRINCESS: comprehensive detection of haplotype resolved SNVs, SVs, and methylation
Source: Genome Biol. 2021 Sep 14;22:268. doi: 10.1186/s13059-021-02486-w (PMC8442460; doi:10.1186/s13059-021-02486-w)
Supplement: Supplementary file 4 — Additional file 4: Table S3. Genotype benchmarking count across different algorithms, Clair2, WhatsHap genotype, WhatsHap trust, and WhatsHap untrust. [file 13059_2021_2486_MOESM4_ESM.xlsx]

## Sheet: TableS2_GT Benchmarking
									CLR	ONT	HiFi
							Clair Only	Number of records	3207788	3140891	3467490
								GT correctness	3198118	3133359	3460793
								Percentage	0.996985	0.997602	0.99806
							WhatsHap GT	Number of records	3210009	3141496	3469136
								GT correctness	3026272	2952940	3067679
								Percentage	0.942761	0.939978	0.884277
							WhatsHap Phasing Trust	Number of records	3207817	3140865	3467529
								GT correctness	3198118	3133359	3460793
								Percentage	0.996976	0.99761	0.998057
							WhatsHap Phasing UnTrust	Number of records	3207776	3140836	3467577
								GT correctness	3197966	3130602	3460757
								Percentage	0.996942	0.996742	0.998033
							Caller	Technology	GT Correctenes
							Clair	CLR	0.996985
							Clair	ONT	0.997602
							Clair	HiFi	0.99806
							WhatGT	CLR	0.942761
							WhatGT	ONT	0.939978
							WhatGT	HiFi	0.884277
							WhatTrust	CLR	0.996976
							WhatTrust	ONT	0.99761
							WhatTrust	HiFi	0.998057
							WhatUnTrust	CLR	0.996942
							WhatUnTrust	ONT	0.996742
							WhatUnTrust	HiFi	0.998033
