# Supplementary material for: PRINCESS: comprehensive detection of haplotype resolved SNVs, SVs, and methylation
Source: Genome Biol. 2021 Sep 14;22:268. doi: 10.1186/s13059-021-02486-w (PMC8442460; doi:10.1186/s13059-021-02486-w)
Supplement: Supplementary file 5 — Additional file 5: Table S4. Structural variant benchmarking. [file 13059_2021_2486_MOESM5_ESM.xlsx]

## Sheet: TableS3_SV Benchmark
		CLR						ONT						CCS
Coverage	Supporting reads	NGMLR			Minimap2			NGMLR			Minimap2			NGMLR			Minimap2
		Precision	Sensitivity	F-measure	Precision	Sensitivity	F-measure	Precision	Sensitivity	F-measure	Precision	Sensitivity	F-measure	Precision	Sensitivity	F-measure	Precision	Sensitivity	F-measure
5	2	0.6342	0.35629	0.4562	0.95	0.24	0.38	0.958647	0.158697	0.272315	0.92143	0.178819	0.29951	0.967	0.39	0.56	0.946	0.47	0.63
	3	0.986	0.075	0.14	0.95	0.12	0.21	0.976228	0.0638938	0.119938	0.935897	0.07571	0.1401	0.97	0.24	0.39	0.95	0.3	0.459
	5	0.97	0.01	0.02	0.92	0.022	0.044	0.968	0.0064308	0.0127769	0.837209	0.0074681	0.0148041	0.976	0.079	0.146	0.959	0.098	0.179
	10				0.222	0	0.0004	0	0	0	0	0	0	0.72	0.001	0.002	0.78	0.001	0.003
10	2	0.455	0.589	0.514	0.936	0.53	0.678	0.950535	0.414583	0.5773	0.9091	0.4545	0.60605	0.96	0.69	0.80	0.94	0.79	0.86
	3	0.98	0.288	0.446	0.96	0.39	0.558	0.9663	0.26179	0.411981	0.9245	0.30629	0.46015	0.968	0.59	0.73	0.945	0.688	0.797
	5	0.99	0.108	0.19	0.97	0.18	0.305	0.979567	0.084534	0.155638	0.9405	0.1115	0.1993	0.977	0.37	0.537	0.95	0.45	0.614
	10	0.959	0.004	0.009	0.91	0.01	0.02	0.875	0.00145	0.00289	0.6551	0.00197	0.003929	0.976	0.076	0.14	0.96	0.095	0.17
25	2	0.1759	0.7603	0.2857	0.769	0.81	0.79	0.90152	0.764444	0.827346	0.8587	0.7898	0.82284	0.94	0.85	0.895	0.92	0.92	0.92
	3	0.9557	0.676	0.7919	0.93	0.777	0.849	0.93915	0.693185	0.797637	0.9027	0.7277	0.8058	0.95	0.84	0.89	0.926	0.919	0.92
	5	0.986	0.5355	0.6941	0.958	0.666	0.78	0.964568	0.50544	0.663309	0.92935	0.55668	0.6962	0.957	0.806	0.875	0.93	0.89	0.91
	10	0.99259	0.278083	0.43445	0.96	0.34	0.5	0.976403	0.1588	0.27317	0.93764	0.2121	0.3459	0.967	0.58	0.725	0.94	0.656	0.77
50	2	0.532	0.847	0.653	0.445	0.895	0.595
	3	0.84	0.84	0.84	0.848	0.888	0.868
	5	0.96	0.815	0.88	0.93	0.87	0.90
	10	0.978	0.66	0.789	0.94	0.766	0.846
Full data 95X CLR 53X ONT 32X CCS	2	0.95	0.885	0.917	0.18	0.92	0.3	0.682303	0.89638	0.774827	0.6385	0.9032	0.74817	0.95	0.886	0.917	0.9091	0.941	0.9248
	3	0.95	0.885	0.917	0.58	0.918	0.71	0.759303	0.894305	0.821293	0.6949	0.9013	0.784785	0.95	0.879	0.915	0.94	0.82	0.879
	5	0.95	0.885	0.917	0.8762	0.913	0.8942	0.855541	0.89026	0.87255	0.7756	0.8988	0.83274	0.958	0.847	0.899	0.94	0.82	0.879
	10	0.95	0.885	0.917	0.9024	0.8968	0.8996	0.937255	0.843585	0.887957	0.856	0.887	0.8716	0.968	0.61	0.749	0.94	0.789	0.859
			All data					25x					10x
			Type	F1	Precision	Sensitivity		Type	F1	Precision	Sensitivity		Type	F1	Precision	Sensitivity
			CLR	0.8996	0.9024	0.8968		CLR	0.849	93	777
			ONT	0.8716	0.856	0.887		ONT	0.82284	8587	7898
			CCS	0.9248	0.9091	0.941		CCS	0.92	92	92		ccs	0.86	0.94	0.79
			aligner	Read	coverage	F1	Precision	Sensitivity
			ngmlr	clr	5
			ngmlr	clr	10
			ngmlr	clr	25
			ngmlr	clr	50
			ngmlr	clr	95
			minimap	clr	5	0.38	0.95	0.24
			minimap	clr	10	0.678	0.936	0.53
			minimap	clr	25	0.849	0.93	0.777
			minimap	clr	50	0.868	0.848	0.888
			minimap	clr	95	0.8996	0.9	0.896
			ngmlr	ccs	5
			ngmlr	ccs	10
			ngmlr	ccs	25
			ngmlr	ccs	32
			minimap	ccs	5	0.63	0.946	0.47
			minimap	ccs	10	0.86	0.94	0.79
			minimap	ccs	25	0.92	0.92	0.92
			minimap	ccs	32	0.9248	0.9091	0.941
			ngmlr	ont	5
			ngmlr	ont	10
			ngmlr	ont	25
			ngmlr	ont	53
			minimap	ont	5	0.29951	0.92143	0.178819
			minimap	ont	10	0.60605	0.9091	0.4545
			minimap	ont	25	0.82284	0.8587	0.7898
			minimap	ont	53	0.8716	0.856	0.887
F0r ONT with minumum read suppport 14
F1	Precision	Sensitivity
0.869	0.885	0.8535
