# Supplementary material for: PRINCESS: comprehensive detection of haplotype resolved SNVs, SVs, and methylation
Source: Genome Biol. 2021 Sep 14;22:268. doi: 10.1186/s13059-021-02486-w (PMC8442460; doi:10.1186/s13059-021-02486-w)
Supplement: Supplementary file 6 — Additional file 6: Table S5. Phasing benchmarking. [file 13059_2021_2486_MOESM6_ESM.xlsx]

## Sheet: TableS4_Phasing Benchmark
		CLR			ONT			HIFi
		Minimap			Minimap			Minimap
Covergae	Support reads	Switch rate	Hamming rate	Blocks N50	Switch rate	Hamming rate	Blocks N50	Switch rate	Hamming rate	Blocks N50
5	2	0.0941288	0.216678	55009	0.141801	0.337874	728275	0.01246	0.0889575	54727
10	2	0.076069	0.352446	581312	0.177589	0.449858	11862687	0.0089053	0.0964127	154382
25	2	0.0249467	0.350468	2023173	0.0375095	0.427702	22982787	0.00487659	0.0171549	128239
50	2	0.00892954	0.104779	299703
Full data 95X CLR 53X ONT 32X CCS	2	0.00541089	0.0352853	190314	0.00732477	0.353863	25676183	0.00482933	0.0138737	132515
