# Supplementary material for: PRINCESS: comprehensive detection of haplotype resolved SNVs, SVs, and methylation
Source: Genome Biol. 2021 Sep 14;22:268. doi: 10.1186/s13059-021-02486-w (PMC8442460; doi:10.1186/s13059-021-02486-w)
Supplement: Supplementary file 7 — Additional file 7: Table S6. Capture data SV benchmark. [file 13059_2021_2486_MOESM7_ESM.xlsx]

## Sheet: TableS11_SVs_princess_vs_captur
Comparison between Identified SVs between PRINCESS and Gilpatrick et al.
	CHR	Original results			PRINCESS results
		Start	Size	Gt	Start	Size	Gt
MDA-MB-231	5	58384160	6107	het	58384165	6109	het
MCF-7	5	58384160	6110	homo	58384165	6109	homo
MDA-MB-231	7	154600417	7569	het	154600191	7852	het
MCF-7	7	154600417	7569	homo	154600191	7852	homo
GM12878	5	105096412	71560	het	105,096,412**	71560	het
GM12878	6	78257496	69263	het	78,257,722* **	68932	het
GM12878	8	39374556	155153	het	39,374,556**	155153	het
								*Two other deletions are located before and after this one start at 78,257,499 and 78,326,722 36 bp in length.
								** A minimum allele frequency of 0.88 is used to identify these SVs.
