# Supplementary material for: PRINCESS: comprehensive detection of haplotype resolved SNVs, SVs, and methylation
Source: Genome Biol. 2021 Sep 14;22:268. doi: 10.1186/s13059-021-02486-w (PMC8442460; doi:10.1186/s13059-021-02486-w)
Supplement: Supplementary file 8 — Additional file 8: Table S7. Capture data methylation benchmark. [file 13059_2021_2486_MOESM8_ESM.xlsx]

## Sheet: TableS15_data_availability
Data	Location	Insert Size
CLR	ftp://ftp-trace.ncbi.nlm.nih.gov/ReferenceSamples/giab/data/AshkenazimTrio/HG002_NA24385_son/PacBio_MtSinai_NIST/PacBio_fasta/	NA
CCS	ftp://ftp-trace.ncbi.nlm.nih.gov/ReferenceSamples/giab/data/AshkenazimTrio/HG002_NA24385_son/PacBio_CCS_15kb/	15
CCS		19
CCS		20
CCS		25
CCS		14
ONT_promethion	ftp://ftp-trace.ncbi.nlm.nih.gov/ReferenceSamples/giab/data/AshkenazimTrio/HG002_NA24385_son/Ultralong_OxfordNanopore/	NA
