# Supplementary material for: PRINCESS: comprehensive detection of haplotype resolved SNVs, SVs, and methylation
Source: Genome Biol. 2021 Sep 14;22:268. doi: 10.1186/s13059-021-02486-w (PMC8442460; doi:10.1186/s13059-021-02486-w)
Supplement: Supplementary file 10 — Additional file 10: Table S9. Count of transposons repeat intersecting with the medical relevant genes. [file 13059_2021_2486_MOESM10_ESM.xlsx]

## Sheet: TableS19_Hs1011_translocation_v
TRA intersect Transposon	Count
LINE	277
SINE	233
Satellite	195
LTR	161
Simple_repeat	45
Low_complexity	5
Retroposon	3
