# Supplementary material for: PRINCESS: comprehensive detection of haplotype resolved SNVs, SVs, and methylation
Source: Genome Biol. 2021 Sep 14;22:268. doi: 10.1186/s13059-021-02486-w (PMC8442460; doi:10.1186/s13059-021-02486-w)
Supplement: Supplementary file 11 — Additional file 11: Table S10. Repeat percentage in 193 medical relevant genes. [file 13059_2021_2486_MOESM11_ESM.xlsx]

## Sheet: TableS14_193_mappability_37_38
Gene	Size bp	Repeat bp	Perncetage of repeats
OR4F5	918	841	91.61
CLCNKA	15176	2365	15.58
CLCNKB	13532	1920	14.19
RHD	58053	28265	48.69
RHCE	67944	29543	43.48
CYP4A22	12307	3381	27.47
GSTM1	21226	7378	34.76
NOTCH2	158065	63975	40.47
FCGR1A	9848	8976	91.15
FLG	23029	3693	16.04
GBA	10248	2695	26.3
GON4L	109684	5213	4.75
SDHC	48938	1123	2.29
FCGR2A	18584	7946	42.76
FCGR3A	89369	61460	68.77
FCGR2B	97344	67412	69.25
FCGR3B	8768	4961	56.58
CFH	95627	2869	3
CFHR3	19279	6589	34.18
CFHR1	12433	4353	35.01
CFHR4	68732	6228	9.06
SRGAP2	121584	59905	49.27
CR1	144501	51556	35.68
LEFTY2	4892	694	14.19
OR2T5	1014	971	95.76
RANBP2	66331	29179	43.99
ANAPC1	118420	76553	64.65
HS6ST1	81862	2381	2.91
CFC1B	6810	6537	95.99
CFC1	6785	6512	95.98
NEB	249152	36196	14.53
TTN	304814	11442	3.75
DIS3L2	383106	17084	4.46
UGT1A5	60308	5760	9.55
FANCD2	75517	7304	9.67
MST1	5555	2437	43.87
PROS1	101030	10428	10.32
IFT122	80231	5190	6.47
PIK3CA	91980	5402	5.87
TLR1	66141	4272	6.46
TLR6	33103	3171	9.58
UGT2B17	31344	6564	20.94
UGT2B15	23999	4803	20.01
CISD2	20265	1107	5.46
GYPE	34697	18623	53.67
GYPB	144588	55673	38.5
GYPA	31448	12252	38.96
DUX4	1811	1811	100
SDHA	38460	6684	17.38
PRDM9	21443	1179	5.5
OCLN	65813	24470	37.18
SMN2	29000	28508	98.3
SMN1	29002	28516	98.32
NAIP	56632	49486	87.38
DND1	2793	488	17.47
PCDHB4	3621	707	19.52
TUBB2B	7470	982	13.15
STK19	11731	2924	24.93
C4A	20658	20375	98.63
C4B	20657	20374	98.63
CYP21A2	3406	2525	74.13
TNXB	74181	6035	8.14
FOXO3	124940	4245	3.4
LPA	134893	38614	28.63
PLG	51078	5255	10.29
PMS2	35887	10936	30.47
TBX20	51717	18067	34.93
GTF2I	103033	30925	30.01
NCF1	15351	14064	91.62
GTF2IRD2	57365	53730	93.66
FLNC	28898	1018	3.52
KMT2C	301081	33946	11.27
GFRA2	121955	37916	31.09
TRPA1	55701	1093	1.96
CYP11B1	7491	1430	19.09
CYP11B2	7285	1429	19.62
FOXD4	2181	1558	71.44
FAM205A	6413	2381	37.13
SPATA31C1	9165	7806	85.17
SPTLC1	83386	8625	10.34
FAM120A	114394	2658	2.32
CEL	9884	3555	35.97
ADAMTSL2	43356	22898	52.81
AKR1C2	30257	9093	30.05
MRC1	101740	99386	97.69
SFTPA2	4546	1347	29.63
SFTPA1	4502	1212	26.92
PGAM1	7282	1359	18.66
MUC5B	39111	7079	18.1
OR51A2	942	674	71.55
HBG1	1810	1120	61.88
HBG2	392600	21239	5.41
SAA1	3804	1835	48.24
ESRRA	11172	392	3.51
UNC93B1	13878	2463	17.75
GRM5	561370	56396	10.05
VWF	175897	10443	5.94
PHC1	27572	3983	14.45
PRB1	43744	10258	23.45
DDX11	30947	17595	56.86
TUBA1A	4529	704	15.54
KRT86	59864	5714	9.54
KRT81	5622	2720	48.38
KRT6B	5476	1986	36.27
KRT6C	5270	2231	42.33
KRT6A	6084	1416	23.27
DPY19L2	110027	59027	53.65
MYH6	26288	1213	4.61
MYH7	22981	1225	5.33
RALGAPA1	270953	6364	2.35
CHRNA7	142032	23904	16.83
PPIP5K1	56771	30629	53.95
STRC	118863	84420	71.02
CATSPER2	39616	21917	55.32
DUOX2	21695	989	4.56
WDR72	249138	9635	3.87
RPS17	3815	3815	100
ZNF592	57794	831	1.44
ACAN	71912	1454	2.02
HBA2	864	589	68.17
HBA1	843	553	65.6
PKD1	47189	24336	51.57
PDPK1	65225	42509	65.17
ALG1	53678	2734	5.09
PLA2G10	22122	6870	31.06
ABCC6	74595	16813	22.54
SMG1	121602	37022	30.45
ACSM2B	40202	14779	36.76
OTOA	82216	28742	34.96
SULT1A1	18044	5427	30.08
CORO1A	6250	548	8.77
CES1	30487	10055	32.98
HYDIN	423345	319862	75.56
HP	6464	3331	51.53
TMEM231	18170	1914	10.53
ANKRD11	222932	9385	4.21
COX10	139182	17237	12.38
NOS2	43734	1860	4.25
SUZ12	64028	17241	26.93
CCL4L1	1971	1954	99.14
CCL3L1	1890	1890	100
KRT17	5406	927	17.15
STAT5B	77540	3271	4.22
PLEKHM1	54850	32671	59.56
CSH1	1747	1475	84.43
ROCK1	164946	9757	5.92
TCEB3C	1877	1877	100
FUT3	8587	643	7.49
RHPN2	86296	7256	8.41
CYP2A6	6910	2469	35.73
CYP2F1	13935	1986	14.25
CD177	9670	5526	57.15
CGB	1465	1352	92.29
SIGLEC14	4249	1072	25.23
KIR3DL1	142480	112756	79.14
KIR2DL3	45797	33703	73.59
KIR2DL1	14512	13237	91.21
ZNF419	6970	1380	19.8
BCR	138334	6697	4.84
CRYBB2	12348	2861	23.17
CHEK2	54680	3400	6.22
TRIOBP	79553	1281	1.61
CYP2D6	4408	1932	43.83
NLGN4X	388227	2656	0.68
ZNF674	47731	3138	6.57
SSX7	10811	2945	27.24
PCDH11X	843970	557578	66.07
NXF5	25465	5497	21.59
RAB40AL	1029	362	35.18
IDS	56950	4774	8.38
IDS	51397	4734	9.21
SLC6A8	8495	1284	15.11
ABCD1	19894	889	4.47
OPN1LW	14810	12993	87.73
OPN1MW	13527	13527	100
IKBKG	27369	13240	48.38
F8	191153	21209	11.1
TMLHE	179830	31087	17.29
IL9R	13237	3901	29.47
TSPY1	71282	20967	29.41
VCY	742	742	100
NLGN4Y	323013	8307	2.57
CDY2A	2811	2811	100
HSFY1	42293	42230	99.85
RBMY1A1	37955	37955	100
PRY2	24252	24088	99.32
PRY	24241	24149	99.62
BPY2	31647	31647	100
DAZ1	69740	69513	99.67
DAZ2	71910	71879	99.96
DAZ3	50411	50364	99.91
CDY1	2786	2786	100
