# Supplementary material for: PRINCESS: comprehensive detection of haplotype resolved SNVs, SVs, and methylation
Source: Genome Biol. 2021 Sep 14;22:268. doi: 10.1186/s13059-021-02486-w (PMC8442460; doi:10.1186/s13059-021-02486-w)
Supplement: Supplementary file 12 — Additional file 12: Table S11. Run time for PacBio HiFi data. [file 13059_2021_2486_MOESM12_ESM.xlsx]

## Sheet: TableS18_runtime
Sample 15kb
only for snp	align	SV	snp	phasing
1	8280	979	1905	1404
2	6592		2216	2393
3			1570	2016
4			1766	1195
5			1428	1744
6			1380	1063
7			2611	1980
8			2474	1507
9			1220	1327
10			1457	1319
11			1167	666
12			1266	756
13			807	503
14			821	432
15			712	652
16			893	791
17			718	830
18			655	374
19			545	358
20			630	560
21			607	287
22			444	183
X			1612	97
Y			684	184
MT			72	2
sum	14872	979	29660	22623		In hours
Total					68134	18.9261
Sample 25kb
only for snp	align	SV	snp	phasing
1	6451	774	1948	2161
2	3107		2110	733
3			1512	1704
4			1702	2836
5			1399	757
6			1336	797
7			1503	1425
8			1233	574
9			1197	1011
10			1385	1629
11			1178	821
12			2899	1883
13			783	339
14			818	324
15			786	256
16			913	1019
17			810	666
18			4166	253
19			779	551
20			619	324
21			564	287
22			492	130
X			2419	101
Y			714	144
MT			54	1
sum	9558	774	33319	20726		In hours
Total					64377	17.8825
