# Supplementary material for: PRINCESS: comprehensive detection of haplotype resolved SNVs, SVs, and methylation
Source: Genome Biol. 2021 Sep 14;22:268. doi: 10.1186/s13059-021-02486-w (PMC8442460; doi:10.1186/s13059-021-02486-w)
Supplement: Supplementary file 13 — Additional file 13: Table S12. Data availability. [file 13059_2021_2486_MOESM13_ESM.xlsx]

## Sheet: TableS12_methylation
Methylation comparison between the publicly available data capture and what princess identified.
Methylation sample	Original results	PRINCESS results	Concordance
MDA-MB-231	6997	6913	0.988
GM12878	10833	10820	0.9988
MCF-7	7544	7432	0.9852
MCF-10A	7383	7311	0.9902
