# Supplementary material for: PRINCESS: comprehensive detection of haplotype resolved SNVs, SVs, and methylation
Source: Genome Biol. 2021 Sep 14;22:268. doi: 10.1186/s13059-021-02486-w (PMC8442460; doi:10.1186/s13059-021-02486-w)
Supplement: Supplementary file 14 — Additional file 14: Table S13. Summary of the identified variant in the sample HS1011. [file 13059_2021_2486_MOESM14_ESM.xlsx]

## Sheet: TableS9_HS1011_Variant_distribu
Number of identified variants (SNVs, Indels, Insertions, and Deletions) using ONT technology for HS1011 sample.
Technology	SNVs	Indels	Insertions	Deletions
ONT	3918331	238342	122312	116030
