# Supplementary material for: PRINCESS: comprehensive detection of haplotype resolved SNVs, SVs, and methylation
Source: Genome Biol. 2021 Sep 14;22:268. doi: 10.1186/s13059-021-02486-w (PMC8442460; doi:10.1186/s13059-021-02486-w)
Supplement: Supplementary file 15 — Additional file 15: Table S14. Genotype benchmark percentage using different algorithms. [file 13059_2021_2486_MOESM15_ESM.xlsx]

## Sheet: TableS8_genotype_correction_com
Genotype correctness percentage using different tools with CLR, CCS, and ONT technologies.
Tool	CLR	ONT	CCS
Clair	99.7	99.76	99.81
WhatsHap GT	94.28	94	88.43
WhatsHap trust	99.7	99.76	99.81
WhatsHap distrust	99.69	99.67	99.8
