# Supplementary material for: PRINCESS: comprehensive detection of haplotype resolved SNVs, SVs, and methylation
Source: Genome Biol. 2021 Sep 14;22:268. doi: 10.1186/s13059-021-02486-w (PMC8442460; doi:10.1186/s13059-021-02486-w)
Supplement: Supplementary file 16 — Additional file 16: Table S15. Structural variant phasing benchmark. [file 13059_2021_2486_MOESM16_ESM.xlsx]

## Sheet: TableS16_HG002_SV_Phasing
Phased SVs percentage for HG002
Conflict reads	0					2					5
Tech	INS	DEL	DUP	INV	BND	INS	DEL	DUP	INV	BND	INS	DEL	DUP	INV	BND
HiFi	3334	3388	18	9	64	3532	3540	21	10	79	3659	3614	22	12	106
CLR	1090	2134	2	9	23	2795	2608	3	14	28	3248	2821	3	16	32
ONT	1880	2086	16	10	20	2140	2814	20	18	25	2260	3256	22	21	28
Using differnt trechhold for conflct reads
Tech	Phasing %	2 re conflict	5 re conflict
HiFi	0.7717	0.8135	0.8397
CLR	0.2144	0.3586	0.4028
ONT	0.3824	0.4782	0.5325
