# Supplementary material for: PRINCESS: comprehensive detection of haplotype resolved SNVs, SVs, and methylation
Source: Genome Biol. 2021 Sep 14;22:268. doi: 10.1186/s13059-021-02486-w (PMC8442460; doi:10.1186/s13059-021-02486-w)
Supplement: Supplementary file 17 — Additional file 17: Table S16. PacBio HiFi different insert size SV benchmark. [file 13059_2021_2486_MOESM17_ESM.xlsx]

## Sheet: TableS6_HiFi SNVs different ins
Insert size	Supporting reads	SNV Classification	Minimap2
			Precision	Sensitivity	F-measure
15kb	2	Overall	0.979263	0.972875	0.976059
		SNV	0.998263	0.992376	0.995311
		Indel	0.854279	0.845204	0.849717
		Insert	0.948734	0.817007	0.877957
		Delete	0.781027	0.874881	0.825294
	3	Overall	0.979263	0.972875	0.976059
		SNV	0.998263	0.992376	0.995311
		Indel	0.854279	0.845204	0.849717
		Insert	0.948734	0.817007	0.877957
		Delete	0.781027	0.874881	0.825294
	5	Overall	0.979263	0.972873	0.976058
		SNV	0.998263	0.992373	0.995309
		Indel	0.854279	0.8452	0.849715
		Insert	0.948734	0.817007	0.877957
		Delete	0.781025	0.874873	0.82529
	10	Overall	0.979269	0.972755	0.976001
		SNV	0.998265	0.992249	0.995248
		Indel	0.854309	0.845127	0.849693
		Insert	0.948766	0.816973	0.877951
		Delete	0.78105	0.874764	0.825255
19kb	2	Overall	0.898617	0.925866	0.912038
		SNV	0.984806	0.984575	0.984691
		Indel	0.439373	0.540768	0.484826
		Insert	0.320293	0.570979	0.410381
		Delete	0.753411	0.51471	0.611595
	3	Overall	0.898661	0.925808	0.912033
		SNV	0.984833	0.984513	0.984673
		Indel	0.439448	0.540738	0.484859
		Insert	0.320331	0.570948	0.410404
		Delete	0.753649	0.514679	0.611652
	5	Overall	0.899488	0.924699	0.911919
		SNV	0.985321	0.983326	0.984322
		Indel	0.440873	0.54014	0.485484
		Insert	0.321365	0.570316	0.411087
		Delete	0.756129	0.514111	0.612064
	10	Overall	0.904442	0.861772	0.882591
		SNV	0.986623	0.916258	0.95014
		Indel	0.453911	0.504371	0.477813
		Insert	0.331751	0.531462	0.408504
		Delete	0.770874	0.481139	0.592482
20kb	2	Overall	0.991375	0.962154	0.976546
		SNV	0.997299	0.983145	0.990172
		Indel	0.947476	0.824812	0.881899
		Insert	0.943012	0.80943	0.87113
		Delete	0.952111	0.842127	0.893748
	3	Overall	0.991376	0.962136	0.976537
		SNV	0.9973	0.983124	0.990161
		Indel	0.947481	0.824812	0.881901
		Insert	0.943012	0.80943	0.87113
		Delete	0.95212	0.842127	0.893752
	5	Overall	0.991421	0.961865	0.976419
		SNV	0.997338	0.982828	0.99003
		Indel	0.947589	0.824704	0.881886
		Insert	0.943087	0.809344	0.871112
		Delete	0.952262	0.841997	0.893741
	10	Overall	0.991758	0.932859	0.961408
		SNV	0.997406	0.952571	0.974473
		Indel	0.95005	0.803881	0.870875
		Insert	0.945543	0.789671	0.860606
		Delete	0.954755	0.819891	0.882199
25kb	2	Overall	0.983211	0.860972	0.91804
		SNV	0.994789	0.896735	0.94322
		Indel	0.886499	0.626693	0.734292
		Insert	0.873473	0.604553	0.714549
		Delete	0.898781	0.651712	0.755562
	3	Overall	0.983225	0.860687	0.917884
		SNV	0.994802	0.896414	0.943049
		Indel	0.886545	0.626646	0.734276
		Insert	0.873477	0.60454	0.714541
		Delete	0.898872	0.65163	0.755538
	5	Overall	0.984025	0.854236	0.914549
		SNV	0.995486	0.889268	0.939384
		Indel	0.888627	0.624746	0.733681
		Insert	0.874478	0.603097	0.713865
		Delete	0.902049	0.64925	0.755051
	10	Overall	0.986802	0.649794	0.7836
		SNV	0.996512	0.674231	0.804288
		Indel	0.907065	0.489681	0.63601
		Insert	0.891932	0.475342	0.620172
		Delete	0.921618	0.506016	0.653323
