# Supplementary material for: PRINCESS: comprehensive detection of haplotype resolved SNVs, SVs, and methylation
Source: Genome Biol. 2021 Sep 14;22:268. doi: 10.1186/s13059-021-02486-w (PMC8442460; doi:10.1186/s13059-021-02486-w)
Supplement: Supplementary file 19 — Additional file 19: Table S18. PacBio HiFi with different insert size phasing benchmark. [file 13059_2021_2486_MOESM19_ESM.xlsx]

## Sheet: TableS10_Phasing HiFi_insert_si
phasing comparison using different HiFi insert size data.
Insert Size	Switch error rate	Hamming error rate	N50
15	0.00408	0.00521	117472
19	0.00424	0.01477	193772
20	0.00422	0.00869	200598
25	0.00418	0.01415	256972
