# Supplementary material for: PRINCESS: comprehensive detection of haplotype resolved SNVs, SVs, and methylation
Source: Genome Biol. 2021 Sep 14;22:268. doi: 10.1186/s13059-021-02486-w (PMC8442460; doi:10.1186/s13059-021-02486-w)
Supplement: Supplementary file 20 — Additional file 20: Table S19. SNVs and indels benchmarking without PRINCESS filter. [file 13059_2021_2486_MOESM20_ESM.xlsx]

## Sheet: TableS7_SNVs Benchmark No filte
			CLR						ONT						HiFi
Coverage	Supporting reads	SNV Classification	NGMLR			Minimap2			NGMLR			Minimap2			NGMLR			Minimap2
			Precision	Sensitivity	F-measure	Precision	Sensitivity	F-measure	Precision	Sensitivity	F-measure	Precision	Sensitivity	F-measure	Precision	Sensitivity	F-measure	Precision	Sensitivity	F-measure
5X	2	Overall	0.309214	0.38298	0.342167	0.305499	0.399114	0.346088	0.106724	0.263928	0.151988	0.037919	0.615115	0.071434	0.846933	0.60131	0.703292	0.848136	0.60092	0.70344
		SNV	0.357777	0.426623	0.389179	0.347207	0.443099	0.389335	0.109174	0.294397	0.159281	0.04152	0.667231	0.078176	0.928671	0.625739	0.747686	0.924617	0.623834	0.745012
		Indel	0.06323	0.0974	0.076681	0.073621	0.110779	0.088457	0.064097	0.064907	0.0645	0.016057	0.276329	0.030351	0.470033	0.443552	0.456409	0.484943	0.45095	0.467329
		Insert	0.098285	0.048945	0.065348	0.114658	0.056452	0.075655	0.140452	0.056666	0.080752	0.019401	0.20103	0.035387	0.531028	0.393843	0.452261	0.532591	0.405871	0.460676
		Delete	0.056492	0.147244	0.081655	0.065617	0.166709	0.094169	0.045164	0.073926	0.056072	0.014601	0.353984	0.028045	0.430991	0.497987	0.462073	0.4508	0.498329	0.473375
	3	Overall	0.321221	0.329047	0.325087	0.320001	0.348606	0.333692	0.1152	0.251548	0.158029	0.041259	0.56205	0.076875	0.845745	0.574325	0.684097	0.847264	0.574234	0.684528
		SNV	0.377296	0.365885	0.371503	0.367469	0.386393	0.376693	0.118443	0.280336	0.166527	0.045344	0.609487	0.084409	0.92927	0.596467	0.726572	0.925167	0.594889	0.724146
		Indel	0.063688	0.087998	0.073895	0.075429	0.10091	0.086328	0.064374	0.063498	0.063933	0.017132	0.253566	0.032096	0.469068	0.431286	0.449384	0.48504	0.439041	0.460895
		Insert	0.105504	0.046861	0.064897	0.121425	0.053471	0.074247	0.142931	0.054891	0.07932	0.020142	0.184061	0.036311	0.532314	0.385586	0.447222	0.534172	0.396876	0.455401
		Delete	0.055704	0.130376	0.078058	0.066393	0.149795	0.092006	0.045445	0.07287	0.055979	0.01577	0.32525	0.030082	0.42842	0.481585	0.453449	0.449775	0.483436	0.465999
	5	Overall	0.379237	0.137397	0.201713	0.365326	0.156326	0.218958	0.14414	0.150395	0.147201	0.051291	0.322109	0.088491	0.869797	0.397884	0.546003	0.871954	0.399449	0.547901
		SNV	0.446642	0.152105	0.226929	0.420248	0.17251	0.244609	0.151977	0.167042	0.159154	0.057551	0.348464	0.098787	0.954773	0.414574	0.578121	0.950194	0.415404	0.578083
		Indel	0.081394	0.041079	0.054601	0.092653	0.050223	0.065138	0.061177	0.041536	0.049479	0.019388	0.15023	0.034344	0.476153	0.289592	0.360147	0.495592	0.294964	0.36982
		Insert	0.1419	0.025191	0.042787	0.156075	0.029958	0.050267	0.134172	0.03485	0.055328	0.023185	0.110561	0.038332	0.565786	0.264767	0.360727	0.575589	0.273349	0.370667
		Delete	0.068518	0.057531	0.062546	0.079046	0.071191	0.074913	0.043965	0.048731	0.046225	0.017682	0.191258	0.032371	0.420588	0.317581	0.361897	0.441326	0.317873	0.369562
	10	Overall	0.513602	0.001661	0.003311	0.273652	0.002321	0.004602	0.23273	0.004304	0.008453	0.100903	0.011058	0.019932	0.89929	0.017657	0.034634	0.862512	0.017954	0.035176
		SNV	0.59319	0.001823	0.003635	0.292312	0.00254	0.005036	0.274615	0.004733	0.009305	0.127413	0.011915	0.021793	0.970348	0.018232	0.035792	0.915822	0.01853	0.036325
		Indel	0.139126	0.000596	0.001187	0.124092	0.000882	0.001752	0.055868	0.001495	0.002913	0.025296	0.005439	0.008952	0.551645	0.013886	0.02709	0.575445	0.014178	0.027675
		Insert	0.194499	0.000427	0.000852	0.174373	0.000569	0.001135	0.15	0.001229	0.002438	0.034718	0.00414	0.007397	0.712142	0.013299	0.026111	0.732947	0.013623	0.026749
		Delete	0.120108	0.000773	0.001536	0.109148	0.001207	0.002388	0.038899	0.00178	0.003404	0.021693	0.006799	0.010353	0.45736	0.014616	0.028326	0.478586	0.014749	0.028617
10X	2	Overall	0.41173	0.645162	0.502667	0.407053	0.656954	0.502657	0.215869	0.694164	0.329326	0.223545	0.712224	0.340285	0.876897	0.918465	0.8972	0.880123	0.92419	0.901618
		SNV	0.480141	0.714296	0.574267	0.464074	0.724425	0.565733	0.238064	0.768606	0.363531	0.231223	0.786949	0.357426	0.976791	0.949345	0.962873	0.974115	0.95149	0.962669
		Indel	0.093504	0.194805	0.126358	0.109665	0.215001	0.145245	0.06806	0.213188	0.10318	0.126341	0.222567	0.161185	0.472374	0.721848	0.571053	0.487898	0.745888	0.589919
		Insert	0.152812	0.12275	0.136141	0.174704	0.13456	0.152026	0.169955	0.178503	0.174124	0.212914	0.191537	0.201661	0.630899	0.678665	0.653911	0.647919	0.705278	0.675383
		Delete	0.079394	0.269399	0.122643	0.093814	0.29837	0.142746	0.04763	0.250353	0.080033	0.096743	0.256288	0.140464	0.387662	0.771737	0.516083	0.398226	0.788686	0.529231
	3	Overall	0.416192	0.63332	0.502296	0.41121	0.647696	0.503045	0.216882	0.693199	0.330394	0.224334	0.711585	0.341126	0.876941	0.917241	0.896639	0.880196	0.923	0.90109
		SNV	0.486585	0.700946	0.574418	0.469523	0.714035	0.566522	0.239377	0.767506	0.364935	0.232101	0.786222	0.358399	0.976914	0.948041	0.962261	0.974235	0.950228	0.962082
		Indel	0.094022	0.192786	0.126399	0.11039	0.213161	0.145453	0.068056	0.21309	0.103163	0.126399	0.222509	0.161217	0.472334	0.721136	0.570801	0.487936	0.745169	0.589723
		Insert	0.154332	0.122282	0.13645	0.176027	0.134033	0.152187	0.169982	0.178392	0.174086	0.212947	0.19146	0.201632	0.631016	0.678077	0.653701	0.648155	0.704675	0.675235
		Delete	0.079633	0.2658	0.122551	0.094319	0.295187	0.142959	0.047629	0.250267	0.080027	0.096803	0.256249	0.140522	0.387557	0.770895	0.515802	0.39818	0.787846	0.529001
	5	Overall	0.45154	0.52108	0.483824	0.438326	0.551804	0.488563	0.226727	0.665706	0.338251	0.233014	0.690945	0.3485	0.881277	0.889776	0.885506	0.884634	0.895705	0.890135
		SNV	0.527786	0.575696	0.550701	0.500121	0.607439	0.548581	0.252546	0.736671	0.376143	0.241826	0.763171	0.367273	0.980667	0.919845	0.949283	0.977929	0.922449	0.94938
		Indel	0.105422	0.165102	0.128679	0.120956	0.187374	0.147011	0.067666	0.207067	0.102	0.126835	0.217674	0.160279	0.476156	0.69818	0.56618	0.492224	0.721016	0.585047
		Insert	0.169129	0.109306	0.132791	0.189839	0.121849	0.148429	0.169478	0.17292	0.171182	0.213712	0.186932	0.199427	0.639657	0.658223	0.648807	0.658415	0.683756	0.670846
		Delete	0.08892	0.223043	0.127149	0.103011	0.255425	0.146814	0.04739	0.243628	0.079345	0.097211	0.25105	0.140152	0.389167	0.744652	0.511182	0.399729	0.760282	0.523972
	10	Overall	0.615396	0.087779	0.153643	0.568614	0.110509	0.185053	0.295366	0.271643	0.283008	0.309539	0.323484	0.316358	0.90436	0.429266	0.582189	0.907206	0.433672	0.586824
		SNV	0.716052	0.096271	0.169723	0.638756	0.120991	0.203446	0.35576	0.298959	0.324896	0.329214	0.356017	0.342091	0.994294	0.441188	0.611182	0.990165	0.444807	0.613855
		Indel	0.163943	0.032179	0.053798	0.184352	0.041787	0.068131	0.065283	0.093768	0.076975	0.136657	0.110241	0.122036	0.522181	0.352248	0.420703	0.541275	0.360791	0.432978
		Insert	0.217353	0.024289	0.043695	0.240936	0.030944	0.054844	0.18227	0.078657	0.109892	0.241919	0.095112	0.136542	0.71343	0.336036	0.456877	0.740206	0.34642	0.47196
		Delete	0.142757	0.040482	0.063077	0.162054	0.053175	0.080075	0.044675	0.110005	0.063543	0.102839	0.126699	0.113529	0.420679	0.371857	0.394764	0.432323	0.3758	0.402085
25X	2	Overall	0.578989	0.875153	0.696911	0.572576	0.882967	0.694676	0.268488	0.88646	0.412147	0.311504	0.898442	0.462613	0.870925	0.981305	0.922826	0.874704	0.986349	0.927177
		SNV	0.740617	0.950196	0.832418	0.695611	0.955017	0.80493	0.443924	0.966246	0.608352	0.414291	0.974286	0.581369	0.995246	0.995151	0.995198	0.992734	0.996754	0.99474
		Indel	0.132977	0.395317	0.19901	0.156041	0.412871	0.226485	0.036893	0.383474	0.06731	0.063484	0.403646	0.109713	0.464645	0.894217	0.611532	0.47537	0.918595	0.626519
		Insert	0.166256	0.327618	0.220577	0.179737	0.339806	0.235113	0.117706	0.323021	0.17254	0.126086	0.34813	0.185123	0.683893	0.880302	0.769766	0.704314	0.900516	0.790422
		Delete	0.116568	0.46761	0.186615	0.142923	0.491017	0.221401	0.024704	0.447794	0.046825	0.046078	0.46256	0.083808	0.356771	0.915602	0.513466	0.360841	0.937439	0.521099
	3	Overall	0.579037	0.875121	0.696936	0.572595	0.882958	0.694688	0.268489	0.88646	0.412147	0.311504	0.898442	0.462613	0.870939	0.981305	0.922834	0.874711	0.986349	0.927181
		SNV	0.740698	0.950161	0.832455	0.695639	0.955006	0.804945	0.443926	0.966246	0.608354	0.414291	0.974286	0.581369	0.995258	0.995151	0.995204	0.992738	0.996754	0.994742
		Indel	0.132979	0.395307	0.199012	0.156044	0.412871	0.226488	0.036893	0.383474	0.06731	0.063484	0.403646	0.109713	0.464657	0.894217	0.611542	0.47538	0.918595	0.626528
		Insert	0.166261	0.327618	0.220581	0.17974	0.339806	0.235116	0.117706	0.323021	0.17254	0.126086	0.34813	0.185123	0.683901	0.880302	0.769772	0.704321	0.900516	0.790426
		Delete	0.116569	0.467589	0.186616	0.142926	0.491017	0.221405	0.024704	0.447794	0.046825	0.046078	0.46256	0.083808	0.356782	0.915602	0.513477	0.360851	0.937439	0.52111
	5	Overall	0.580162	0.874167	0.697446	0.573155	0.882524	0.694965	0.268503	0.886443	0.412163	0.31151	0.89844	0.462619	0.870977	0.981275	0.922842	0.874737	0.986322	0.927184
		SNV	0.742427	0.949098	0.833137	0.69639	0.954529	0.805278	0.443971	0.966226	0.608392	0.414301	0.974283	0.581379	0.995276	0.99512	0.995198	0.992747	0.996727	0.994733
		Indel	0.13314	0.395045	0.199158	0.15616	0.412725	0.226587	0.036893	0.383472	0.06731	0.063484	0.403646	0.109713	0.464714	0.894185	0.611584	0.475428	0.918568	0.626563
		Insert	0.166345	0.32748	0.220624	0.17979	0.339729	0.23514	0.117706	0.323017	0.17254	0.126086	0.34813	0.185124	0.68404	0.880281	0.769852	0.70444	0.900499	0.790494
		Delete	0.116744	0.467201	0.186808	0.143065	0.490798	0.22155	0.024704	0.447794	0.046826	0.046078	0.46256	0.083808	0.35681	0.91556	0.5135	0.360874	0.9374	0.521127
	10	Overall	0.602725	0.818007	0.694055	0.590744	0.845333	0.695471	0.269644	0.883028	0.413132	0.312489	0.896772	0.463475	0.871568	0.979464	0.922371	0.87531	0.984628	0.926757
		SNV	0.778427	0.887105	0.82922	0.720584	0.913765	0.805758	0.447582	0.962452	0.611015	0.416143	0.97245	0.58286	0.995463	0.99327	0.994365	0.992942	0.99502	0.99398
		Indel	0.136614	0.375678	0.200365	0.159903	0.398769	0.228271	0.036886	0.38229	0.06728	0.063506	0.403051	0.109723	0.465788	0.892617	0.612145	0.47647	0.916962	0.627092
		Insert	0.169037	0.313521	0.219649	0.182227	0.330212	0.234852	0.11781	0.32201	0.172507	0.126167	0.347647	0.185143	0.685726	0.878732	0.770323	0.70607	0.898892	0.790899
		Delete	0.120204	0.442207	0.189025	0.147215	0.472222	0.224456	0.024696	0.446424	0.046803	0.046088	0.461845	0.083812	0.357606	0.913956	0.51407	0.361651	0.935799	0.521689
50X	2	Overall	0.913782	0.903872	0.9088	0.91707	0.911885	0.91447
		SNV	0.981813	0.981906	0.98186	0.968853	0.985147	0.976932
		Indel	0.438393	0.402845	0.419868	0.509688	0.431743	0.467489
		Insert	0.494041	0.323731	0.391152	0.526863	0.352762	0.422583
		Delete	0.40772	0.486734	0.443737	0.498506	0.516124	0.507162
	3	Overall	0.913782	0.903872	0.9088	0.91707	0.911885	0.91447
		SNV	0.981813	0.981906	0.98186	0.968853	0.985147	0.976932
		Indel	0.438393	0.402845	0.419868	0.509688	0.431743	0.467489
		Insert	0.494041	0.323731	0.391152	0.526863	0.352762	0.422583
		Delete	0.40772	0.486734	0.443737	0.498506	0.516124	0.507162
	5	Overall	0.913787	0.903869	0.908801	0.91707	0.911885	0.91447
		SNV	0.981819	0.981904	0.981861	0.968853	0.985147	0.976932
		Indel	0.438393	0.402843	0.419866	0.509688	0.431743	0.467489
		Insert	0.494041	0.323731	0.391152	0.526863	0.352762	0.422583
		Delete	0.407719	0.48673	0.443735	0.498506	0.516124	0.507162
	10	Overall	0.913875	0.903685	0.908751	0.917084	0.911849	0.914459
		SNV	0.981925	0.981697	0.981811	0.968869	0.985107	0.97692
		Indel	0.438422	0.402799	0.419856	0.509699	0.431732	0.467487
		Insert	0.494063	0.323714	0.391146	0.526866	0.352757	0.422581
		Delete	0.407749	0.48666	0.443723	0.49852	0.516106	0.507161
Full data 95X CLR 53X ONT 32X CCS	2	Overall	0.9111	0.931231	0.921056	0.918182	0.936766	0.927381	0.665053	0.884147	0.759108	0.791257	0.907306	0.845317	0.970021	0.971677	0.970848	0.974163	0.978513	0.976333
		SNV	0.990089	0.993339	0.991711	0.985104	0.994844	0.98995	0.898861	0.967889	0.932099	0.911309	0.985281	0.946853	0.998088	0.992291	0.995181	0.998036	0.994146	0.996087
		Indel	0.469561	0.53613	0.500642	0.511322	0.556349	0.532886	0.118187	0.348216	0.176476	0.251514	0.396342	0.30774	0.799844	0.839697	0.819286	0.827325	0.87627	0.851094
		Insert	0.479924	0.470726	0.475281	0.462725	0.491888	0.476861	0.448289	0.298531	0.358395	0.537956	0.352319	0.425783	0.903543	0.809394	0.853881	0.931491	0.850182	0.888981
		Delete	0.46181	0.60762	0.524775	0.557529	0.627498	0.590448	0.07637	0.401759	0.128343	0.176527	0.444857	0.252756	0.724612	0.877442	0.793737	0.748452	0.90313	0.818548
	3	Overall	0.9111	0.931231	0.921056	0.918182	0.936766	0.927381	0.665053	0.884147	0.759107	0.791257	0.907306	0.845317	0.970021	0.971677	0.970848	0.974163	0.978513	0.976333
		SNV	0.990089	0.993339	0.991711	0.985104	0.994844	0.98995	0.89886	0.967889	0.932098	0.911309	0.985281	0.946853	0.998088	0.992291	0.995181	0.998036	0.994146	0.996087
		Indel	0.469561	0.53613	0.500642	0.511322	0.556349	0.532886	0.118187	0.348216	0.176476	0.251514	0.396342	0.30774	0.799844	0.839697	0.819286	0.827325	0.87627	0.851094
		Insert	0.479924	0.470726	0.475281	0.462725	0.491888	0.476861	0.448289	0.298531	0.358395	0.537956	0.352319	0.425783	0.903543	0.809394	0.853881	0.931491	0.850182	0.888981
		Delete	0.46181	0.60762	0.524775	0.557529	0.627498	0.590448	0.07637	0.401759	0.128343	0.176527	0.444857	0.252756	0.724612	0.877442	0.793737	0.748452	0.90313	0.818548
	5	Overall	0.9111	0.931231	0.921056	0.918182	0.936766	0.927381	0.665053	0.884147	0.759108	0.791257	0.907306	0.845317	0.97003	0.971674	0.970851	0.974163	0.97851	0.976332
		SNV	0.990089	0.993339	0.991711	0.985104	0.994844	0.98995	0.898861	0.967889	0.932099	0.911309	0.985281	0.946853	0.998099	0.992288	0.995185	0.998036	0.994143	0.996086
		Indel	0.469561	0.53613	0.500642	0.511322	0.556349	0.532886	0.118187	0.348216	0.176476	0.251514	0.396342	0.30774	0.799845	0.839692	0.819284	0.827324	0.876265	0.851092
		Insert	0.479924	0.470726	0.475281	0.462725	0.491888	0.476861	0.448289	0.298531	0.358395	0.537956	0.352319	0.425783	0.903547	0.809394	0.853883	0.931491	0.850182	0.888981
		Delete	0.46181	0.60762	0.524775	0.557529	0.627498	0.590448	0.07637	0.401759	0.128343	0.176527	0.444857	0.252756	0.72461	0.877433	0.793732	0.74845	0.903121	0.818543
	10	Overall	0.911101	0.93123	0.921056	0.918183	0.936766	0.927381	0.665056	0.884147	0.759109	0.791257	0.907305	0.845317	0.970043	0.9715	0.970771	0.974172	0.978371	0.976267
		SNV	0.99009	0.993338	0.991711	0.985105	0.994844	0.989951	0.898865	0.967888	0.932101	0.911309	0.985281	0.946853	0.998106	0.992106	0.995097	0.998039	0.993999	0.996015
		Indel	0.469561	0.53613	0.500642	0.511322	0.556349	0.532886	0.118187	0.348216	0.176476	0.251513	0.39634	0.307738	0.79989	0.839568	0.819249	0.827369	0.876167	0.851069
		Insert	0.479924	0.470726	0.475281	0.462725	0.491888	0.476861	0.448289	0.298531	0.358395	0.537956	0.352319	0.425783	0.903597	0.809296	0.853851	0.931521	0.850121	0.888962
		Delete	0.46181	0.60762	0.524775	0.557529	0.627498	0.590448	0.07637	0.401759	0.128343	0.176526	0.444853	0.252754	0.724649	0.877281	0.793693	0.748498	0.902987	0.818516
		Read	F1
		CLR	0.927381
		ONT	0.845317
		CCS	0.976333
